# Supplementary material for: On the Natural History of Flavin-Based Electron Bifurcation
Source: Front Microbiol. 2018 Jul 3;9:1357. doi: 10.3389/fmicb.2018.01357 (PMC6037941; doi:10.3389/fmicb.2018.01357)
Supplement: TABLE S1 — The table represents a compilation of flavoproteins for which electrochemical properties are available in the literature and a comparison to the relevant redox potentials of free FAD and FMN as well as of the soluble 2-electron redox substrate NAD(P). The color-coding in the column labeled “reaction” is detailed at the bottom of the table and corresponds to the nomenclature for differing types of 2-electron redox reactions as used throughout the main text of this article. [file Table_1.XLSX]

## Sheet: Feuil4
pdb	Group		name	Electron donor	Electron acceptor	reaction	organism1	Em [mV]	E1 [mV]	E2 [mV]	DE [mV]	log ks	%SQ	ref	remarks
		free FAD	free FAD					-219	-314	-124	-190	-3.2	1	9
		free FMN	free FMN					-205	-238	-172	-66	-1.1	12	26	pH7
		NAD(P)	NAD(P)					-320	-920	280	-1200	-21	2.5	33
4NWZ	a	Ndh2	NADH dehydrogenase	NADH	Q	1*2/1*2	Saccharomyces cerevisiae	-370				small	no SQ detected	19	pH 7.6
2npx	a	NdhPox	NADH peroxidase	NADH	H2O2	1*2/1*2	Enterococcus	-180				small	no SQ detected	23	pH7
3qfa	a	TrxR	Thioredoxin reductase	NADPH	Cys-Cys	1*2/1*2	Homo sapiens
	a	TrxR	Thioredoxin reductase	NADPH	Cys-Cys	1*2/1*2	Escherichia coli	-250						32	pH7, SQ detecetd
3CTY	a	TrxR	Thioredoxin reductase	F420	Cys-Cys	1*2/1*2	Thermoplasma acidophilum							38
1f6m	a	TrxR	NADPH-thioredoxin reductase	NADPH	Cys-Cys	1*2/1*2	Escherichia coli
5ODC	a	HdrA	heterodisulfite reductase	F420	4Fe4S/8Fe8S ??? or 4Fe4S/Fd?	1*2/(2*1)	Methanothermococcus thermolithotrophicus
	a	QMOA	Confurcating e- from a low potential donor and Q to APr	???	???	?/?	SRO, SOR2
	a	QMOB	Confurcating e- from a low potential donor and Q to APr	???	???	?/?	SRO, SOR2
3HYW	a	SQR	sulfide-quinone reductase	H2S	Q	1*2/1*2	Aquifex aeolicus
5JCA	a	NfnL	NADH-ferredoxin-NADP oxidoreductase large SU	NADPH	2FeS/4FeS	1*2/(2*1)	Thermotoga maritima	-276	-911	359	-1270	-22	6 E-10	2	pH8
1GTE	a	DPD	Dihydropyrimidine Dehydrogenase	4Fe4S	NADP	2*1/1*2	Sus scrofa
3lzx	a	FNR	Bacillus FNR	Ferredoxin	NAD(P)	1*2/2*1	Bacillus subtilis
2GRT	a	GRT	Gluthathione reductase	NADPH	Cys-Cys	1*2/2*1	Homo sapiens
3klj	a	NROR	NADH-rubredoxin oxidoreductase	NADH	Rubredoxin	1*2/2*1	Moorella thermoacetica	-121							n=2
	a	FIRd-red	NADH-flavorubredoxin oxidoreductase	NADH	Flavorubredoxin	1*2/2*1	Escherichia coli	-280	-255	-280	25	0.4	45	13
1JNR	a'	AprA	APS-reductase	4Fe4S	Adenosine 5’ phosphosulfate	2*1/1*2	Archaeoglobus fulgidus
1F8S	a'	GluOx	Glutamate oxidase	Glutamate	O2	2*1/1*2	Aquifex aeolicus
2VDC	a'	GltS-b	NADP dependent glutamate synthase beta subunit	NADPH	FeS	1*2/2*1	Azospirillum brasilense	-340mV	-330	-350	20	0.3	43	12	n=1,3 => 40%SQ calculated by Wo
2GMJ	a'	ETF:QO	Electron transfering Flavoprotein UQ- Oxidoreductase	FeS	UQ	2*1/1*2?	Sus scorfus		28	-6	34	0.6	50	15
	a'	HndC	Hnd-hydrogenase	FeS	NADH/Fd	2*1/1*2?	Clostridiae3						60
1QLB	a'	CII	Succinate/fumarate oxidoreductase	succinate	FeS	1*2/2*1	Wolinella succiogenes	-79 mV	-50	-110	60	1	45	16	pH 7, recalculated
	a'	CII	Succinate/fumarate oxidoreductase	succinate	FeS	1*2/2*1	Escherichia coli FrdAB	-50mV	-39	-61	22	0.4	44	17	pH 7; CV
	a'	CII	Succinate/fumarate oxidoreductase	succinate	FeS	1*2/2*1	Escherichia coli FrdAB	-90mV						18	pH 7
1x31	a'	SO	sarcosine oxidase	sarcosine	FMN	1*2/1*2	Corynebacterium sp. U-96
1GAQ	b	FNR	Ferredoxin NAD(P) oxidoreductase	Ferredoxin	NAD(P)	1*2/2*1	Anabaena variabilis	-370	-384	-357	-27	-0.5	23	1	pH8
	b	" S59A	" mutant S59A				Anabaena variabilis	-364	-382	-346	-36	-0.6	20	1	pH8
	b	" Y79F	" mutant Y79F				Anabaena variabilis	-363	-386	-340	-46	-0.8	17	1	pH8
	b	" S80A	" mutant S80A				Anabaena variabilis	-358	-421	-294	-127	-2.2	4	1	pH8
1IB0	b	b5r	cytochrome b5 reductase	NADH	heme	1*2/2*1	Rattus norvegicus	-268	-248	-288	40	0.7	52	35	pH7
1IB0	b	b5r	cytochrome b5 reductase	NADH	heme	1*2/2*1	Rattus norvegicus	-190	-183	-197	14	0.2	40	35	pH7 with NAD+
	b	b5r	cytochrome b5 reductase	NADH	heme		mammalian	30	147	-88	59	1	62	36	pH7 with NAD+
2PIA	b	PDR	phthalate dioxygenase reductase	NADH	2Fe2S	1*2/2*1	Pseudomonas cepacia	-229	-174	-284	110	1.9	81	34	pH7
1TVC	b	sMMOR	Soluble methane mono-oxygenase reductase	NADH	2Fe2S	1*2/2*1	Methylococcus capsulatus
5JFC	b	NfnS	NADH-ferredoxin-NADP oxidoreductase small SU	2FeS	NAD+	2*1/1*2	Thermotoga maritima	-276	-300.5	-251.5	-49	-0.8	16	2	pH8
4P6V	b	Nqr_F	Na+-translocating NADH :UQ oxidoreductase FAD domain	NADH	2Fe2S?	1*2/2*1	Vibrio cholerae
2WC1	c	Fld lc	long chain Flavodoxin	many	many	1*1/1*1 (SQ/QH2)	Anabaena 7120	-310	-196	-425	229	4	98	3	pH 7
	c	Fld sc	short chain Flavodoxin	many	many	1*1/1*1 (SQ/QH2)	Desulfovibrio desulfuricans	-222	-58	-387	329	5.7	100	3
	c	Fld lc	long chain Flavodoxin	many	many	1*1/1*1 (SQ/QH2)	Chondrus crispus	-303	-235	-370	135	2.3	88	27	pH 7
	c	Fld sc	short chain Flavodoxin	many	many	1*1/1*1 (SQ/QH2)	Clostridium beijerinckii	-246	-92	-399	307	5.3	100	28	pH 7
	c	Fld	Flavodoxin	many	many	1*1/1*1 (SQ/QH2)	Escherichia coli	-350	-245	-455	210	3.6	97	27	pH 7
	c	Fld	Flavodoxin	many	many	1*1/1*1 (SQ/QH2)	Acidaminococcus fermentans	-255	-60	-450	390	6.7	100	11
	c	EtfB	Electron transfer Flavo-protein B-subunit	NADH	Fd/a-FAD	2*1/(2*1)	Megasphaera elsdenii	-279				small		4
5LMC	c	FIRd	Flavorubredoxin	Rd-domain	di-iron	1*1/1*1 (Q/SQ)	Escherichia coli	-90	-40	-140	100	1.7	78	13
	c		Flavorubredoxin	Rd-domain	di-iron	1*1/1*1 (Q/SQ)	Moorella thermoacetica	-169	-117	-220	103	1.8	79	14
	c	EtfA	Electron transfer Flavo-protein A-subunit	b-FAD	d-FAD	1*2/2*1	Megasphaera elsdenii	-27.5	81	-136	217	3.7	97	4
1EFP	c		Electron transfer Flavo-protein A-subunit	b-FAD	d-FAD	1*2/2*1	Paracoccus denitrificans					0.1	36	6	pH 7.4
	c		Electron transfer Flavo-protein A-subunit	b-FAD	d-FAD	1*2/2*1	Porc mitos	-25	-14	-36	22	0.4	44	7	pH 7.1
	c		Electron transfer Flavo-protein A-subunit	b-FAD	d-FAD	1*2/2*1	Methylophilus methylotrophus	-0.5	196	-197	393	6.8	100	8	pH 7
1DOR	d	DHOdh 1A	dihydroorotatedehydrogenase 1A	dihydroorotate	fumarate	1*2/1*2	Escherichia coli	-229						24
	d		dihydroorotatedehydrogenase 1A	dihydroorotate	fumarate	1*2/1*2	Lactococcus lactis	-245						25
1ep3	d	DHOdh 1B	dihydroorotatedehydrogenase 1B FMN Subunit	dihydroorotate	FeS	1*2/2*1	Lactococcus lactis
1ep3	d	DHOdh 1B	dihydroorotatedehydrogenase 1B FAD subunit	FeS	NAD	2*1/1*2	Lactococcus lactis
1OFE	d	Fd-GltS	Fd-dependent glutamate oxidase	3Fe4S	2-iminioglutarate	2*1/1*2	Synechocystis SP6803	-200					no SQ detected	21
	d	Fd-GltS	Fd-dependent glutamate oxidase			2*1/1*2	Spinacea oleracea	-180					no SQ detected	22	pH 7.7
2VDC	d	GltS-a	NADH-dependent glutamate oxidase alpha subunit	4Fe4S	2-imminoglutarate	2*1/1*2	Azospirillum brasilense	-240					<5%	12	n=1, no SQ detected
4ttc	e	IYD	Iodo-thyrosine deiodinase	NADH?	iodotyrosine	1*2?/2*1	homo sapiens	-200						29	no substrate, no SQ detected
	e	IYD	Iodo-thyrosine deiodinase	NADH?	iodotyrosine	1*2?/2*1	homo sapiens	-233	-156	-310	154	2.6	91	29	with substrate
	e	IYD	Iodo-thyrosine deiodinase	NADH?	iodotyrosine	1*2?/2*1	Bos taurus	301	-190	-412	222	3.8	98	30	no substrate pH7
3n2s	e	Nfs	Nitroreductase	NADH	O2	1*2/1*2	Bacillus subtilis
1Buc	f	Bcd	butyryl CoA dehydrogenase bcd	a-FAD	crotonyl/buturyl	2*1/1*2	Megasphaera elsdenii	-10				small		4
	f	Bcd	butyryl CoA dehydrogenase bcd	a-FAD	crotonyl/buturyl		Megasphaera elsdenii	-79	-68	-90	22	0.4	44	37	no substrate
	f	Bcd	butyryl CoA dehydrogenase bcd	a-FAD	crotonyl/buturyl		Megasphaera elsdenii	-180						37	with substrate analog
5lnx	f	SCAD	short-chain acyl-CoA dehydrogeanse	acyl-CoA thioester	Etf/a-FAD	2*1/1*2	Megasphaera elsdenii	-79	<-120	>-40	>-80	<-1.4	<10	31	pH7
	f	SCAD	short-chain acyl-CoA dehydrogenase	"	"	2*1/1*2	Megasphaera elsdenii	-122	-73	-172	99	1.7	78	31	pH7 with substrate
4feg	g	POX	Pyruvate oxidase	Pyruvate	O2	2*1/1*2	Lactobacillus plantarum	-62	-37	-87	50	0.8	57	20	pH6
3ey9	g	POX	Pyruvate oxidase	Pyruvate	UQ	1*2/1*2	Escherichia coli					small	no SQ detected	20
3IAM	h	NuoF	Complex I	NADH	2 FeS	1*2/2*1	Bos taurus mitos	-375	-414	-336	-78	-1.3	10	5	pH 7.5
2ohi	i	F420H2ox	F420 H2 oxidase	F420	Fe-Fe	1*2/2*1	Methanothermobacter marburgensis
Substrate, co-factor, co-factor on a mobile domain, protein						bifurcating
						both together
						one/two
1 name of the organism refers to the redox potentials if available and to the structure in all other cases						only one
2 QMO genes were found in various sulfur oxidizing (SOR) and reducing (SRO) organisms (40)
3HndC was reported in some Clostridiae and in Thermotoga
